# Supplementary material for: Serum KL-6 as a Candidate Predictor of Outcome in Patients with SARS-CoV-2 Pneumonia
Source: J Clin Med. 2023 Oct 26;12(21):6772. doi: 10.3390/jcm12216772 (PMC10648641; doi:10.3390/jcm12216772)
Supplement: Supplementary file 1 [file jcm-12-06772-s001.zip]

Archive with 1 entries (1 files):
- jcm-2651797-supplementary.pdf
